# Supplementary material for: Machine learning identifies differences between breast milk and formula in the gut microbiome
Source: Gut Microbiome (Camb). 2026 May 8;7:e7. doi: 10.1017/gmb.2026.10020 (PMC13161719; doi:10.1017/gmb.2026.10020)
Supplement: Chia Liu et al. supplementary material [file S2632289726100206sup001.zip]

Archive with 3 entries (3 files):
- Supplementary file 1.xlsx
- Supplementary file 2.docx
- Supplementary file 3.docx
